# Supplementary material for: Sesquiterpenoids from the Florets of Carthamus tinctorius (Safflower) and Their Anti-Atherosclerotic Activity
Source: Nutrients. 2022 Dec 16;14(24):5348. doi: 10.3390/nu14245348 (PMC9783904; doi:10.3390/nu14245348)
Supplement: Supplementary file 1 [file nutrients-14-05348-s001.zip]

Archive with 1 entries (1 files):
- nutrients-2028487-supplementary.pdf
